# Supplementary material for: Brain MRI features of methylmalonic acidemia in children: the relationship between neuropsychological scores and MRI findings
Source: Sci Rep. 2020 Aug 4;10:13099. doi: 10.1038/s41598-020-70113-y (PMC7403351; doi:10.1038/s41598-020-70113-y)
Supplement: Supplementary file 1 — Supplementary Information. [file 41598_2020_70113_MOESM1_ESM.xlsx]

## Sheet: Sheet1
No	Sex	Blood C3 (Normal:0.2-4.5 umol/L）	Blood C3/C2 (0.03-0.2 umol/L)	total plasma homocysteine (tHcy) (0-15 umol/L)	hyperammonemia (10-47umol/L)	blood lactic acid (0-4 mmol/L)	Urinary methylmalonic acid-2 (＜6.408 ug/umol)	Gene type	Gene mutation
sub1	male	23.85	0.82	71.1	19.8	3.63	71.65	cbIC	c.609G>A
sub2	Female	21.92	0.75	95.3	69.7	5.69	13.97	cbIC	c.658_660delAAG,c.609G>A
sub3	Female	21.79	0.7	47.5	32.9	2.34	70.92	cbIC	c.609G>A
sub4	male	7.48	0.1	135.4	86.9	6.2	12.14	cbIC	c.217C>T,c.365A>T
sub5	male	9.59	1.03	87.4	56.2	9.8	752.34	cbIC	c.609G>A,c.658_660delAAG
sub6	male	12.67	0.59	27.3	22.9	2.69	78.68	cbIC	c.482G>A,c.609G>A
sub7	male	5.89	0.32	58.63	42.68	6.31	82.46	cbIC	c.452A>G,c.609G>A
sub8	Female	5.74	0.62	10.8	28.9	4.16	715.6	mut	c.729_730insTT,c.682C>T
sub9	male	5.47	0.13	3.5	30.5	3.07	44.64	mut	c.861C>G
sub10	Female	7.02	0.2	82.9	46.9	2.47	6.52	cbIC	c.217C>T,c.481C>T
sub11	male	4.48	0.25	54.3	25.1	2.2	38.67	cbIC	c.80A>G,c.217C>T,c.57delT
sub12	male	19.23	1.03	59.86	30.2	4.75	650.32	cbIC	c.609G>A,c.541G>T
sub13	Female	16.92	0.5	50.8	32.8	2.63	76.31	cbIC	c.80A>G,c.609G>A
sub14	male	8.12	0.32	17.1	47	2.48	24.73	cbIC	c.609G>A,c.567dupT
sub15	male	8.62	0.54	258.3	81.9	3.41	365.58	cbIC	c.609G>A,c.80A>G
sub16	male	2.01	0.08	14.2	29.1	3.3	12.27	cbIC	c.609G>A
sub17	male	2.05	0.05	50.1	39.9	4.06	1.46	cbIC	c.658_660delAAG
sub18	Female	4.41	0.11	60.4	51.5	5.05	9.15	cbIC	c.658_660del
sub19	male	6.83	1.31	106.4	59.8	5.6	177.61	cbIC	c.80A>G,c.217C>T
sub20	male	6.86	0.43	47.2	60	4.42	39.61	cbIC	c.80A>G
sub21	male	11.69	0.79	225.8	59.8	7.08	340.63	cbIC	c.482G>A,c.609G>A
sub22	male	11.78	0.33	16.3	45.2	6.51	45.57	cbIC	c.565C>T,c.569T>G
sub23	Female	4.27	0.49	54.5	72.3	6.6	33.2	cbIC	c.567dupT
sub24	male	12.03	0.19	69.6	49.2	4.09	7.45	cbIC	c.481C>T
sub25	male	21.58	0.35	98.2	43.6	4.14	126.8	mut	c.914T>C
sub26	Female	2.63	0.27	51.8	49.1	3.03	22.27	cbIC	c.80A>G,c.273_276del
sub27	male	1.31	0.04	62.7	79.2	5.9	76.38	cbIC	c.609G>A
sub28	male	11.06	2.36	280.6	32.6	2.35	423.86	cbIC	c.354G>C,c.570insT
sub29	male	3.07	0.13	85.7	30.1	3.81	39.53	cbIC	c.80A>G,c.609G>A
sub30	male	2.94	0.09	59	30.2	2.1	9.61	cbIC	c.482G>A,c.609G>A
sub31	male	13.24	0.13	63.9	40.6	3.21	29.99	cbIC	c.482G>A,c.657_659del
sub32	male	24.3	0.73	105.3	97.2	4.13	149	cbIC	c.482G>A,c.656_658del
sub33	Female	5.98	0.38	88.2	32.3	3.75	3.69	cbIC	c.609G>A
sub34	male	4.45	0.08	61.2	68.1	4.82	57.71	cbIC	c.482G>A,c.609G>A
sub35	male	3.91	0.12	28.3	44.2	4.63	65.62	cbIC	c.80A>G,c.609G>A
sub36	Female	7.16	0.41	40.1	52.6	4.01	25.94	cbIC	c.427C>T,c.482G>A
sub37	male	12.6	0.16	182.7	87.9	7.1	13.88	cbIC	c.463G>C,c.609G>A
C2:acetylcarnitine
C3: propionyl carnitine
